# Supplementary material for: miR-125a-5p regulates the sialyltransferase ST3GAL1 in murine model of human intestinal campylobacteriosis
Source: Gut Pathog. 2023 Oct 17;15:48. doi: 10.1186/s13099-023-00577-6 (PMC10583435; doi:10.1186/s13099-023-00577-6)
Supplement: Supplementary file 1 — Additional file 1. Raw data of the in silico analysis using KEGG pathway enrichment analysis. Sheet 1 shows overlapping targets of miR-125a-5p and miR-615-3p as well as their pathways in humans. Sheet 2 shows overlapping targets of miR-125a-5p and miR-615-3p and their pathways in mice. Overlapping targets conserved in both species are highlighted in bold. [file 13099_2023_577_MOESM1_ESM.xlsx]

## Sheet: KEGG hsa
Category	Term	Count	%	PValue	Genes	List Total	Pop Hits	Pop Total	Fold Enrichment	Bonferroni	Benjamini	FDR
KEGG_PATHWAY	hsa04310:Wnt signaling pathway	11	2.01465	0.00454503	CTNNBIP1, WNT7B, NKD1, CSNK2A1, APC2, FRAT1, CAMK2B, WNT6, NFATC2, TBL1X, PRKCB	190	138	6879	2.88593	0.615816	0.615816	5.59282
KEGG_PATHWAY	hsa04360:Axon guidance	10	1.8315	0.00804819	MAPK1, ABLIM2, PLXNA1, UNC5B, SEMA3G, ABLIM3, SEMA4B, EFNA5, NFATC2, NTN1	190	127	6879	2.85081	0.81676	0.571934	9.7054
KEGG_PATHWAY	hsa03020:RNA polymerase	5	0.915751	0.0108759	POLR2F, POLR2J, POLR1A, POLR3A, POLR2D	190	32	6879	5.65707	0.899385	0.534891	12.904
KEGG_PATHWAY	hsa04022:cGMP-PKG signaling pathway	11	2.01465	0.0114755	MAPK1, ATP2B2, ADCY1, MEF2A, SLC8A2, MYLK2, ADRA2C, PRKCE, NFATC2, SRF, AKT2	190	158	6879	2.52062	0.911415	0.454443	13.5687
KEGG_PATHWAY	hsa04066:HIF-1 signaling pathway	8	1.4652	0.0161186	MAPK1, IGF1R, SERPINE1, CAMK2B, ANGPT2, PRKCB, AKT2, ANGPT4	190	96	6879	3.01711	0.96704	0.494645	18.5599
KEGG_PATHWAY	hsa04921:Oxytocin signaling pathway	10	1.8315	0.0220596	MAPK1, KCNJ4, ADCY1, CACNG6, MYLK2, CACNB3, CAMK2B, NFATC2, PRKCB, CAMK1D	190	150	6879	2.41368	0.990762	0.541928	24.5592
KEGG_PATHWAY	hsa04020:Calcium signaling pathway	11	2.01465	0.0252783	ORAI2, ATP2B2, ADCY1, GNA15, SLC8A2, P2RX1, CACNA1I, MYLK2, CAMK2B, NTSR1, PRKCB	190	179	6879	2.2249	0.995377	0.536105	27.6368
KEGG_PATHWAY	hsa04666:Fc gamma R-mediated phagocytosis	7	1.28205	0.027524	MAPK1, GAB2, WASF2, PIP5K1C, PRKCE, PRKCB, AKT2	190	84	6879	3.01711	0.997152	0.519359	29.7152
KEGG_PATHWAY	hsa04144:Endocytosis	13	2.38095	0.0332132	IGF1R, FGFR4, RAB11FIP3, KIF5C, GIT2, GRK7, PSD4, PIP5K1C, CYTH3, IQSEC3, EHD1, EHD2, DNM2	190	241	6879	1.95298	0.999169	0.545308	34.7369
KEGG_PATHWAY	hsa04664:Fc epsilon RI signaling pathway	6	1.0989	0.0384223	MAPK1, GAB2, IL13, MAP2K7, PRKCB, AKT2	190	68	6879	3.19458	0.999733	0.560791	39.043
KEGG_PATHWAY	hsa04550:Signaling pathways regulating pluripotency of stem cells	9	1.64835	0.0385535	INHBB, MAPK1, IGF1R, WNT7B, FGFR4, HNF1A, APC2, WNT6, AKT2	190	140	6879	2.32748	0.99974	0.52791	39.148
KEGG_PATHWAY	hsa04010:MAPK signaling pathway	13	2.38095	0.0454839	PTPN7, FGFR4, CACNA1I, CACNG6, CACNB3, SRF, PRKCB, MAPK1, MAPT, GADD45G, MAP2K7, DUSP7, AKT2	190	253	6879	1.86035	0.999943	0.5572	44.4632
KEGG_PATHWAY	hsa04014:Ras signaling pathway	12	2.1978	0.0465129	MAPK1, IGF1R, FGFR4, GAB2, EFNA5, NGFR, ANGPT2, RASA4, CSF1R, PRKCB, AKT2, ANGPT4	190	226	6879	1.9224	0.999955	0.536708	45.2149
KEGG_PATHWAY	hsa00603:Glycosphingolipid biosynthesis - globo series	3	0.549451	0.0550189	ST3GAL1, B3GALT5, NAGA	190	14	6879	7.75827	0.999993	0.572096	51.0791
KEGG_PATHWAY	hsa00533:Glycosaminoglycan biosynthesis - keratan sulfate	3	0.549451	0.0623637	B4GALT1, ST3GAL1, B3GNT7	190	15	6879	7.24105	0.999999	0.594041	55.6717
KEGG_PATHWAY	hsa04015:Rap1 signaling pathway	11	2.01465	0.0636004	MAPK1, IGF1R, ADCY1, FGFR4, EFNA5, NGFR, ANGPT2, CSF1R, PRKCB, AKT2, ANGPT4	190	210	6879	1.89647	0.999999	0.577887	56.4047
KEGG_PATHWAY	hsa04611:Platelet activation	8	1.4652	0.0663575	MAPK1, ADCY1, P2RX1, VAMP8, COL27A1, MYLK2, COL5A1, AKT2	190	130	6879	2.22802	0.999999	0.571804	57.999
KEGG_PATHWAY	hsa05146:Amoebiasis	7	1.28205	0.0710431	MUC2, ADCY1, GNA15, COL27A1, LAMC2, COL5A1, PRKCB	190	106	6879	2.39091	1	0.576733	60.5857
KEGG_PATHWAY	hsa04925:Aldosterone synthesis and secretion	6	1.0989	0.071382	ADCY1, CACNA1I, CAMK2B, PRKCE, PRKCB, CAMK1D	190	81	6879	2.68187	1	0.558922	60.767
KEGG_PATHWAY	hsa04114:Oocyte meiosis	7	1.28205	0.0845173	PGR, MAPK1, IGF1R, ADCY1, CPEB3, YWHAB, CAMK2B	190	111	6879	2.28321	1	0.604336	67.2293
KEGG_PATHWAY	hsa04914:Progesterone-mediated oocyte maturation	6	1.0989	0.090562	PGR, MAPK1, IGF1R, ADCY1, CPEB3, AKT2	190	87	6879	2.49691	1	0.612982	69.8604
KEGG_PATHWAY	hsa04151:PI3K-Akt signaling pathway	15	2.74725	0.0920277	FGFR4, YWHAB, ITGB5, COL5A1, RPTOR, IGF1R, MAPK1, COL27A1, LAMC2, EFNA5, NGFR, ANGPT2, AKT2, ANGPT4, CSF1R	190	345	6879	1.57414	1	0.602091	70.4684

## Sheet: KEGG mmu
Category	Term	Count	%	PValue	Genes	List Total	Pop Hits	Pop Total	Fold Enrichment	Bonferroni	Benjamini	FDR
KEGG_PATHWAY	mmu05205:Proteoglycans in cancer	18	3.03541	8.75454e-05	ARHGEF1, GRB2, PIK3CD, IGF2, FZD5, ARHGEF12, STAT3, PRKCB, KDR, PTPN11, WNT7B, PDPK1, SDC1, ANK1, MAPK12, ANK2, WNT9B, AKT2	226	203	7691	3.01752	0.0203639	0.0203639	0.112564
KEGG_PATHWAY	mmu00564:Glycerophospholipid metabolism	9	1.51771	0.00607721	CDS2, AGPAT5, LPCAT1, DGKG, LCLAT1, PLA2G2C, EPT1, GPAM, LPIN3	226	94	7691	3.25828	0.761289	0.511419	7.54225
KEGG_PATHWAY	mmu00561:Glycerolipid metabolism	7	1.18044	0.00667034	AGPAT5, DGKG, ALDH2, MGLL, LCLAT1, GPAM, LPIN3	226	58	7691	4.10719	0.792533	0.408007	8.24954
KEGG_PATHWAY	mmu04150:mTOR signaling pathway	7	1.18044	0.00724866	PDPK1, TSC1, PIK3CD, MLST8, RPTOR, PRKCB, AKT2	226	59	7691	4.03757	0.819069	0.347804	8.93434
KEGG_PATHWAY	mmu04071:Sphingolipid signaling pathway	10	1.68634	0.0103189	PDPK1, GNAI3, MAPK12, SPTLC2, ACER2, ACER1, PIK3CD, ADORA1, PRKCB, AKT2	226	124	7691	2.74443	0.912624	0.385845	12.4917
KEGG_PATHWAY	mmu05145:Toxoplasmosis	9	1.51771	0.0115925	PDPK1, GNAI3, LDLR, MAPK12, MAP2K3, LAMC1, CD40, STAT3, AKT2	226	105	7691	2.91694	0.93544	0.366626	13.9294
KEGG_PATHWAY	mmu00600:Sphingolipid metabolism	6	1.0118	0.0126186	SPTLC2, ACER2, ACER1, KDSR, CERK, SMPD3	226	48	7691	4.25387	0.949422	0.347093	15.0718
KEGG_PATHWAY	mmu04664:Fc epsilon RI signaling pathway	7	1.18044	0.014184	PDPK1, MAPK12, GRB2, MAP2K3, PIK3CD, PRKCB, AKT2	226	68	7691	3.50319	0.965164	0.342716	16.7878
KEGG_PATHWAY	mmu04550:Signaling pathways regulating pluripotency of stem cells	10	1.68634	0.0196644	WNT7B, HNF1A, ONECUT1, MAPK12, GRB2, PIK3CD, WNT9B, FZD5, STAT3, AKT2	226	138	7691	2.46601	0.990601	0.404632	22.5465
KEGG_PATHWAY	mmu01100:Metabolic pathways	50	8.4317	0.0217406	SEPHS1, ALG2, EPT1, ST3GAL1, CDS2, ST3GAL2, AGPAT5, PIGM, AGPS, PHOSPHO2, MGLL, DHCR24, NMNAT2, PDXK, SPTLC2, PIGV, LPIN3, NDUFA11, LCLAT1, KDSR, PLA2G2C, GPAM, XYLB, AOC3, GCNT4,	226	1269	7691	1.34086	0.994289	0.403418	24.6303
					EXTL3, ST8SIA1, MTHFR, MTMR1, LPCAT1, DHCR7, DGKG, ENO2, UCK1, GCNT1, AGL, B4GALT1, MGAT4A, DNMT3A, ACER2, ACER1, POLR3C, RIMKLA, GGT5, DHFR, GFPT1, ALDH2, PRODH2, SMPD3, NAT8L	226	1269	7691	1.34086	0.994289	0.403418	24.6303
KEGG_PATHWAY	mmu04722:Neurotrophin signaling pathway	9	1.51771	0.0263427	BDNF, PDPK1, MAPK12, GRB2, NTRK2, PIK3CD, NGFR, PTPN11, AKT2	226	122	7691	2.51048	0.998114	0.434656	29.0665
KEGG_PATHWAY	mmu04152:AMPK signaling pathway	9	1.51771	0.0337674	SCD3, PDPK1, TSC1, PFKFB4, CREB1, PIK3CD, CCNA2, RPTOR, AKT2	226	128	7691	2.3928	0.999688	0.489672	35.7188
KEGG_PATHWAY	mmu04611:Platelet activation	9	1.51771	0.0379667	ORAI1, PTGIR, ARHGEF1, GNAI3, MAPK12, PIK3CD, PRKCI, ARHGEF12, AKT2	226	131	7691	2.33801	0.999888	0.503261	39.2215
KEGG_PATHWAY	mmu04144:Endocytosis	14	2.36088	0.0425609	2610002M06RIK, LDLR, H2-M2, PRKCI, ARPC4, SNX4, ARFGEF2, ARRB1, RAB22A, GIT2, GRK6, ITCH, AGAP1, IQSEC3	226	261	7691	1.82542	0.999964	0.518122	42.8514
KEGG_PATHWAY	mmu05169:Epstein-Barr virus infection	9	1.51771	0.0457204	MAPK12, H2-M2, MAP2K3, PIK3CD, ENTPD3, CD40, CCNA2, STAT3, AKT2	226	136	7691	2.25205	0.999983	0.51962	45.2305
KEGG_PATHWAY	mmu00512:Mucin type O-Glycan biosynthesis	4	0.674536	0.0472836	ST3GAL1, ST3GAL2, GCNT4, GCNT1	226	28	7691	4.86157	0.999989	0.50906	46.3735
KEGG_PATHWAY	mmu05211:Renal cell carcinoma	6	1.0118	0.04825	GRB2, ETS1, PIK3CD, ARNT2, PTPN11, AKT2	226	68	7691	3.00273	0.999991	0.49521	47.0691
KEGG_PATHWAY	mmu04015:Rap1 signaling pathway	12	2.02361	0.0492717	GNAI3, MAGI1, MAPK12, CNR1, MAP2K3, PIK3CD, SIPA1L2, PRKCI, NGFR, PRKCB, AKT2, KDR	226	214	7691	1.90828	0.999993	0.482972	47.7954
KEGG_PATHWAY	mmu04910:Insulin signaling pathway	9	1.51771	0.052624	PRKAR2A, PDPK1, TSC1, GRB2, PIK3CD, PRKCI, RHOQ, RPTOR, AKT2	226	140	7691	2.18771	0.999997	0.487588	50.1145
KEGG_PATHWAY	mmu04710:Circadian rhythm	4	0.674536	0.0609078	BTRC, CREB1, RORB, RORA	226	31	7691	4.39109	1	0.522117	55.4439
KEGG_PATHWAY	mmu04010:MAPK signaling pathway	13	2.19224	0.0647898	GRB2, MAP2K3, CACNB1, PRKCB, BDNF, MAPK12, ARRB1, RASGRP4, NTRK2, MAPK8IP2, CACNA1C, MAP3K13, AKT2	226	251	7691	1.76256	1	0.527436	57.7561
KEGG_PATHWAY	mmu00533:Glycosaminoglycan biosynthesis - keratan sulfate	3	0.505902	0.0696765	ST3GAL1, B4GALT1, ST3GAL2	226	15	7691	6.80619	1	0.537668	60.5094
KEGG_PATHWAY	mmu00604:Glycosphingolipid biosynthesis - ganglio series	3	0.505902	0.0696765	ST3GAL1, ST3GAL2, ST8SIA1	226	15	7691	6.80619	1	0.537668	60.5094
KEGG_PATHWAY	mmu00603:Glycosphingolipid biosynthesis - globo series	3	0.505902	0.0696765	ST3GAL1, ST3GAL2, ST8SIA1	226	15	7691	6.80619	1	0.537668	60.5094
KEGG_PATHWAY	mmu05231:Choline metabolism in cancer	7	1.18044	0.0751304	PDPK1, TSC1, GRB2, DGKG, PIK3CD, PRKCB, AKT2	226	101	7691	2.35858	1	0.549773	63.3862
KEGG_PATHWAY	mmu04066:HIF-1 signaling pathway	7	1.18044	0.077979	PIK3CD, ENO2, STAT3, EPO, IL6RA, PRKCB, AKT2	226	102	7691	2.33546	1	0.5484	64.8107
KEGG_PATHWAY	mmu05221:Acute myeloid leukemia	5	0.84317	0.0805624	PPARD, GRB2, PIK3CD, STAT3, AKT2	226	56	7691	3.03848	1	0.545944	66.0582
KEGG_PATHWAY	mmu05223:Non-small cell lung cancer	5	0.84317	0.0805624	PDPK1, GRB2, PIK3CD, PRKCB, AKT2	226	56	7691	3.03848	1	0.545944	66.0582
KEGG_PATHWAY	mmu04923:Regulation of lipolysis in adipocytes	5	0.84317	0.0847554	GNAI3, PIK3CD, MGLL, ADORA1, AKT2	226	57	7691	2.98517	1	0.550887	67.9965
KEGG_PATHWAY	mmu04151:PI3K-Akt signaling pathway	16	2.69815	0.0899682	PHLPP2, GRB2, CREB1, PIK3CD, IL4RA, RPTOR, IL6RA, KDR, YWHAG, PDPK1, TSC1, MLST8, NGFR, LAMC1, AKT2, EPO	226	351	7691	1.55127	1	0.55981	70.2637
KEGG_PATHWAY	mmu00250:Alanine, aspartate and glutamate metabolism	4	0.674536	0.0928818	GFPT1, DDO, RIMKLA, NAT8L	226	37	7691	3.67902	1	0.558756	71.4655
KEGG_PATHWAY	mmu05321:Inflammatory bowel disease (IBD)	5	0.84317	0.0934542	MAF, IL4RA, RORA, FOXP3, STAT3	226	59	7691	2.88398	1	0.548445	71.6963
KEGG_PATHWAY	mmu04370:VEGF signaling pathway	5	0.84317	0.0979567	MAPK12, PIK3CD, PRKCB, AKT2, KDR	226	60	7691	2.83591	1	0.554055	73.4523
KEGG_PATHWAY	mmu04668:TNF signaling pathway	7	1.18044	0.099596	BAG4, MAPK12, MAP2K3, CREB1, PIK3CD, ITCH, AKT2	226	109	7691	2.18548	1	0.548553	74.0663
