# Supplementary material for: miR-125a-5p regulates the sialyltransferase ST3GAL1 in murine model of human intestinal campylobacteriosis
Source: Gut Pathog. 2023 Oct 17;15:48. doi: 10.1186/s13099-023-00577-6 (PMC10583435; doi:10.1186/s13099-023-00577-6)
Supplement: Supplementary file 2 — Additional file 2. All oligonucleotides used in this study. Shown are the primer sequences, amplification efficiencies, primer concentrations and the determined region of ST3GAL1 where miR-125a-5p possibly binds cloned in the plasmid used for Luciferase-Assay. [file 13099_2023_577_MOESM2_ESM.xlsx]

## Sheet: Primer
Oligonucleotide sequences of miRNAs
Nr.	Gene	Oligo name	Sequence	Primer concentrations	Amplification Efficiency in %
1	hsa-miR-125a-5p	RT6-miR-125a-5p	TGTCAGGCAACCGTATTCACCGTGAGTGGTTCACAG	25nM
		miR-125a-5p_rev	CGTCAGATGTCCGAGTAGAGGGGGGAACGGCGTCCCTGAGACCCTTTAACCTG	40 fM	99.3
2	hsa-miR-615-3p	RT6-miR-615-3p	TGTCAGGCAACCGTATTCACCGTGAGTGGTAAGAGG	25nM
		miR-615-3p_rev	CGTCAGATGTCCGAGTAGAGGGGGAACGGCGTCCGAGCCTGGGTCTCCCT	40 fM	87.4
3	SNORD44	RT6-SNORD44	TGTCAGGCAACCGTATTCACCAGTCAG	25nM
		SNORD44_rev	CGTCAGATGTCCGAGTAGAGGCCTGGATGATGATAAGCAAATG	40 fM	90.6
4	SNORD47	RT6-SNORD47	TGTCAGGCAACCGTATTCACCAACCTC	25nM
		SNORD47_rev	CGTCAGATGTCCGAGTAGAGGAACCAATGATGTAATGATTCTGC	40 fM	87.7
Oligonucleotide sequences of mRNAs
Nr.	Gene	Oligo name	Sequence	Primer concentrations	Amplification efficiency in %
1	ST3GAL1	mmu_ST3GAL1_fw	GAGGATGAACAAGGCACCCA	0.2 µM	101.209
		mmu_ST3GAL1_rev	CACGGGGACATAGGTGTGAG	0.2 µM
2	ST3GAL2	mmu_ST3GAL2_fw	GAGGGGCTTTTGGGGAGA AA	0.2 µM	94.725
		mmu_ST3GAL2_rev	TGTAGCATCATCCACCACCG	0.2 µM
3	B4GALT1	mmu_B4GALT1_fw	AAGTTCGGGTTTAGCCTGCC	0.2 µM	99.6
		mmu_B4GALT1_rev	TTCTCCTCCCCAACCCCAAT	0.2 µM
4	HPRT	mmu_HPRT1_fw	AGTGTTGGATACAGGCCAGAC	0.2 µM	104.051
		mmu_HPRT1_rev	CGTGATTCAAATCCCTGAAGT	0.2 µM
5	SDHA	mmu_SDHA_fw	ACACAGACCTGGTGGAGACC	0.2 µM	104.088
		mmu_SDHA_rev	GCACAGTCAGCCTCATTCAA	0.2 µM
Oligonucleotide sequences of the selected region of ST3GAL1 used for Luciferase-Assay
Nr.	Gene	Oligo name	Sequence
1	3' UTR ST3GAL1	NotI-mmuST3GAL1-ts-sense	GGCCGCTGTGTTCCAGACGCTTCCGGGGCTGAACTCGGGGTGTTCCCAGGCCAAATCAAAAATAGTGGACGTTGGCTTAGGGGTGAGAGTTCAGT
		XbaI-mmuST3GAL1-ts-antisense	CTAGACTGAACTCTCACCCCTAAGCCAACGTCCACTATTTTTGATTTGGCCTGGGAACACCCCGAGTTCAGCCCCGGAAGCGTCTGGAACACAGC
