# Supplementary material for: miR-125a-5p regulates the sialyltransferase ST3GAL1 in murine model of human intestinal campylobacteriosis
Source: Gut Pathog. 2023 Oct 17;15:48. doi: 10.1186/s13099-023-00577-6 (PMC10583435; doi:10.1186/s13099-023-00577-6)
Supplement: Supplementary file 4 — Additional file 4. Pixel density values of individual and pooled western blots as well as the selected area used for the determination of ST3GAL1 expression in colonic tissue samples of naïve and C. jejuni infected mice. Sheet 1 shows the pixel density values of the first four individual naïve (n1-4) and C. jejuni infected (i1-4) samples, sheet 2 of the second four individual naïve (n5-8) and C. jejuni infected (i5-8) samples. In sheet 3 values of all pooled samples (n1-4, i1-4, n5-8, i5-8, n1-8 and i1-8) are shown. [file 13099_2023_577_MOESM4_ESM.xlsx]

## Sheet: Samples 1-4
GAPDH							ST3GAL1
		Sample	Number	No 1					Sample	Number	No 1
	Lane A	naïve 1	pixel density values	208294702				Lane A	naïve 1	pixel density values	144611366
			Area	19789						Area	19789
	Lane B	naïve 2	pixel density values	139064767				Lane B	naïve 2	pixel density values	155545147
			Area	19789						Area	19789
	Lane C	naïve 3	pixel density values	146275487				Lane C	naïve 3	pixel density values	223436965
			Area	19789						Area	19789
	Lane D	naïve 4	pixel density values	128850928				Lane D	naïve 4	pixel density values	73211262
			Area	19789						Area	19789
	Lane E	infected 1	pixel density values	149707442				Lane E	infected 1	pixel density values	210719051
			Area	19789						Area	19789
	Lane F	infected 2	pixel density values	135636919				Lane F	infected 2	pixel density values	276759276
			Area	19789						Area	19789
	Lane G	infected 3	pixel density values	106150781				Lane G	infected 3	pixel density values	272328146
			Area	19789						Area	19789
	Lane H	infected 4	pixel density values	121484404				Lane H	infected 4	pixel density values	291909088
			Area	19789						Area	19789

## Sheet: Samples 4-8
GAPDH							ST3GAL1
		Sample	Number	No 1					Sample	Number	No 1
	Lane A	naïve 5	pixel density values	489161681				Lane A	naïve 5	pixel density values	108077304
			Area	19789						Area	19789
	Lane B	naïve 6	pixel density values	394667393				Lane B	naïve 6	pixel density values	158959872
			Area	19789						Area	19789
	Lane C	naïve 7	pixel density values	350600602				Lane C	naïve 7	pixel density values	67867769
			Area	19789						Area	19789
	Lane D	naïve 8	pixel density values	319045341				Lane D	naïve 8	pixel density values	107846598
			Area	19789						Area	19789
	Lane E	infected 5	pixel density values	358926391				Lane E	infected 5	pixel density values	139080104
			Area	19789						Area	19789
	Lane F	infected 6	pixel density values	344045648				Lane F	infected 6	pixel density values	110994866
			Area	19789						Area	19789
	Lane G	infected 7	pixel density values	341148883				Lane G	infected 7	pixel density values	153774309
			Area	19789						Area	19789
	Lane H	infected 8	pixel density values	444617608				Lane H	infected 8	pixel density values	153297508
			Area	19789						Area	19789

## Sheet: pooled
GAPDH pooled							ST3GAL1 pooled
		Sample	Number	No 1					Sample		No 1
	Lane A	naïve pooled samples 1-4	pixel density values	301119042				Lane A	naïve pooled samples 1-4	pixel density values	433941755
			Area	19789						Area	19789
	Lane B	infected pooled samples 1-4	pixel density values	233656699				Lane B	infected pooled samples 1-4	pixel density values	789779061
			Area	19789						Area	19789
	Lane C							Lane C	naïve pooled samples 1-8	pixel density values	266469855
										Area	19789
	Lane D	naïve pooled samples 1-8	pixel density values	123999637				Lane D	infected pooled samples 1-8	pixel density values	543294839
			Area	19789						Area	19789
	Lane E	infected pooled samples 1-8	pixel density values	171983395				Lane E	naïve pooled samples 5-8	pixel density values	424474828
			Area	19789						Area	19789
	Lane F	naïve pooled samples 5-8	pixel density values	144146445				Lane F	infected pooled samples 5-8	pixel density values	502057985
			Area	19789						Area	19789
	Lane G	infected pooled samples 5-8	pixel density values	173633664
			Area	19789
